# Supplementary material for: Piezoelectric Biocomposites for Bone Grafting in Dentistry
Source: Polymers (Basel). 2023 May 25;15(11):2446. doi: 10.3390/polym15112446 (PMC10255500; doi:10.3390/polym15112446)
Supplement: Supplementary file 1 [file polymers-15-02446-s001.zip]

Archive with 1 entries (1 files):
- polymers-2324809-supplementary.pdf
